# Supplementary material for: Levels of Coenzyme Q10 and Several COQ Proteins in Human Astrocytoma Tissues Are Inversely Correlated with Malignancy
Source: Biomolecules. 2022 Feb 20;12(2):336. doi: 10.3390/biom12020336 (PMC8869183; doi:10.3390/biom12020336)
Supplement: Supplementary file 1 [file biomolecules-12-00336-s001.zip]

Archive with 1 entries (1 files):
- biomolecules-1497839-supplementary.pdf
